# Supplementary material for: Nf1 loss promotes Kras‐driven lung adenocarcinoma and results in Psat1‐mediated glutamate dependence
Source: EMBO Mol Med. 2019 Apr 29;11(6):e9856. doi: 10.15252/emmm.201809856 (PMC6554671; doi:10.15252/emmm.201809856)
Supplement: Supplementary file 2 — Dataset EV1 [file EMMM-11-e9856-s002.xlsx]

## Sheet: _xltb_storage_
XL Toolbox Settings
	XLToolbox.Export.Models.BatchExportSettings	<?xml version="1.0" encoding="utf-16"?>_x000D_ <BatchExportSettings xmlns:xsi="http://www.w3.org/2001/XMLSchema-instance" xmlns:xsd="http://www.w3.org/2001/XMLSchema">_x000D_ <Preset>_x000D_ <Name>Tiff, 300 dpi, RGB, Transparent canvas</Name>_x000D_ <Dpi>300</Dpi>_x000D_ <FileType>Tiff</FileType>_x000D_ <ColorSpace>Rgb</ColorSpace>_x000D_ <Transparency>TransparentCanvas</Transparency>_x000D_ <Use…
	export_preset	<?xml version="1.0" encoding="utf-16"?>_x000D_ <Preset xmlns:xsi="http://www.w3.org/2001/XMLSchema-instance" xmlns:xsd="http://www.w3.org/2001/XMLSchema">_x000D_ <Name>Png, 300 dpi, RGB, Transparent canvas</Name>_x000D_ <Dpi>300</Dpi>_x000D_ <FileType>Png</FileType>_x000D_ <ColorSpace>Rgb</ColorSpace>_x000D_ <Transparency>TransparentCanvas</Transparency>_x000D_ <UseColorProfile>false</UseColorPro…
	export_path	C:\Users\ND\Desktop\xxx.tif

## Sheet: Legend
	Dataset EV1. Source Data for all Charts
	This file provides the raw source data underlying all charts in this study.
	The tabs are labeled with the corresponding figure/panel identifier.
	For example, the tab marked "1 B" contains the raw data underlying the chart displayed in Figure 1B.

## Sheet: 1 B
			8	12	16	20
	Average tumor volume (mm3)	sgTom	0.025	0.11	0.206	0.2884
		sgNf1.1	0.0336	0.148	0.2772	1.8943
		sgNf1.2	0.0322	0.1417	0.2653	1.8132
		sgNf1.3	0.0302	0.1328	0.2488	1.7
	sgTom	1	0.0254	0.1104	0.1988	0.2417
		2	0.0211	0.1269	0.1697	0.3392
		3	0.0285	0.0927	0.2495	0.2843
		4	0.0277	0.1417	0.1553	0.3087
		5	0.0294	0.0995	0.2254	0.2394
		6	0.0242	0.1419	0.2659	0.364
		7	0.0288	0.0964	0.1604	0.3741
		8	0.029	0.0835	0.2041	0.2514
		9	0.0188	0.1081	0.2201	0.3659
		10	0.0252	0.1144	0.2499	0.2949
		11	0.0251	0.0937	0.2064	0.3035
		12	0.0254	0.1212	0.1538	0.3378
		13	0.0303	0.0862	0.1967	0.2365
		14	0.0315	0.114	0.2167	0.2743
		15	0.0214	0.1019	0.161	0.2087
		16	0.0185	0.1135	0.2045	0.2277
		17	0.024	0.1046	0.1703	0.2879
		18	0.0157	0.1294	0.2995	0.2512
		SD	0.0045	0.0173	0.0413	0.0515
	sgNf1.1	1	0.0394	0.1711	0.3297	1.804
		2	0.0284	0.1263	0.2936	1.6754
		3	0.0331	0.1467	0.2083	2.2034
		4	0.0327	0.1613	0.2641	1.6932
		5	0.043	0.1631	0.2156	1.6535
		6	0.0248	0.1528	0.1994	2.2892
		7	0.0237	0.1556	0.3454	2.1225
		8	0.0289	0.1922	0.3158	1.7084
		9	0.0402	0.1143	0.3567	1.8022
		10	0.0326	0.1893	0.313	2.2609
		11	0.0393	0.1099	0.2767	1.6066
		12	0.0308	0.1293	0.2441	1.6296
		13	0.0397	0.1535	0.2171	1.4671
		14	0.0305	0.1232	0.2034	1.7993
		15	0.0409	0.1266	0.2496	1.385
		16	0.0275	0.1526	0.2209	2.0915
		17	0.0271	0.133	0.3468	2.1502
		18	0.0408	0.1357	0.3365	1.6653
		19	0.0337	0.1584	0.2952	2.3403
		20	0.0363	0.1434	0.3355	2.0575
		21	0.0322	0.1697	0.2538	2.3752
		SD	0.0058	0.0226	0.054	0.3044
	sgNf1.2	1	0.0373	0.1565	0.2831	1.8874
		2	0.0316	0.1673	0.2493	1.4769
		3	0.0277	0.1013	0.2636	2.0752
		4	0.0279	0.1103	0.2874	1.3996
		5	0.0312	0.1812	0.2888	1.7743
		6	0.026	0.1138	0.2633	1.503
		7	0.0358	0.1784	0.3074	2.1665
		8	0.0363	0.1063	0.3111	1.3187
		9	0.0336	0.1189	0.1889	2.2333
		10	0.0383	0.1556	0.2832	1.8983
		11	0.0415	0.1674	0.2701	2.2768
		12	0.0395	0.1332	0.2025	1.7783
		13	0.0366	0.1032	0.3175	1.6231
		14	0.0323	0.1267	0.1905	1.9555
		15	0.0378	0.1295	0.2938	1.8753
		16	0.0275	0.122	0.2991	1.4033
		17	0.0313	0.183	0.3309	1.844
		18	0.0395	0.1624	0.253	1.8818
		19	0.0306	0.167	0.328	1.8262
		20	0.0296	0.1301	0.1979	2.0482
		21	0.0043	0.1616	0.1619	1.8315
		SD	0.0078	0.0278	0.0498	0.2752
	sgNf1.3	1	0.0266	0.1372	0.2974	2.0212
		2	0.0246	0.1561	0.2081	1.4885
		3	0.0394	0.1052	0.2408	1.5903
		4	0.035	0.1255	0.2549	1.5024
		5	0.0371	0.1687	0.3233	1.5947
		6	0.0299	0.1641	0.2585	1.9279
		7	0.0374	0.1608	0.276	1.6181
		8	0.0239	0.133	0.2115	1.3676
		9	0.0263	0.1152	0.2032	1.2358
		10	0.038	0.1098	0.21	2.153
		11	0.0251	0.1197	0.2164	1.6465
		12	0.0374	0.1493	0.2255	2.0558
		13	0.0288	0.1065	0.3126	1.2804
		14	0.0328	0.1696	0.3023	1.2977
		15	0.0254	0.1198	0.3219	1.8938
		16	0.0305	0.1322	0.18	1.8742
		17	0.031	0.1387	0.2406	1.9134
		18	0.0278	0.1108	0.2811	1.7683
		19	0.0275	0.0982	0.2237	1.5672
		20	0.0195	0.1356	0.1882	2.2032
		SD	0.0056	0.0225	0.0456	0.2952

## Sheet: 1 C
		8	12	16	20
Total tumor volume (mm3) per mouse	sgTom	0.4537	1.9962	3.7383	5.2336
	sgNf1.1	0.6105	2.6862	5.0306	34.3755
	sgNf1.2	0.5844	2.5712	4.8152	32.9039
	sgNf1.3	0.5479	2.4108	4.5147	30.8504
	1	0.4153	1.7429	3.9534	5.7066
	2	0.487	2.1693	4.2955	4.3907
	3	0.4587	2.0764	2.9661	5.6036
	4	0.5885	2.1329	3.1672	4.3851
	5	0.5362	2.4287	4.6623	4.8202
	6	0.4706	1.9166	4.7066	4.6858
	7	0.4771	1.5248	3.7549	5.9169
	8	0.4087	2.3917	3.5427	3.6918
	9	0.5503	1.58	3.6328	6.662
	10	0.4547	1.5572	3.3004	6.4636
	11	0.3571	1.6662	2.6425	4.9685
	12	0.5208	1.8211	2.9785	4.4007
	13	0.3494	2.1739	3.5366	6.2163
	14	0.5154	2.3658	3.6937	5.1426
	15	0.3327	1.721	3.9298	5.9547
	16	0.346	1.4104	2.9142	4.1577
	17	0.3764	2.0944	4.6049	5.8143
	18
	SD	0.0792	0.3273	0.6376	0.8808
	1	0.59	2.6633	4.1492	31.0452
	2	0.5204	3.1772	5.7294	32.0504
	3	0.7211	2.2182	5.2131	40.0309
	4	0.5012	1.9808	3.6526	38.6624
	5	0.7041	2.7789	5.5843	33.649
	6	0.4667	1.9903	5.2478	43.7701
	7	0.567	2.3103	4.4048	26.1095
	8	0.6142	2.0401	4.1162	31.3643
	9	0.4619	3.4511	5.2929	33.8444
	10	0.5507	2.48	5.4718	37.8439
	11	0.7639	3.438	3.9429	30.2624
	12	0.5515	2.5263	6.169	41.8658
	13	0.7536	2.9092	4.3099	34.3951
	14	0.5886	2.3378	3.9166	31.5754
	15	0.6261	2.8136	5.7373	27.2905
	16	0.669	3.4094	4.9068	42.3504
	17	0.6245	2.2898	4.946	30.4252
	18	0.5891	2.6309	5.1729	37.7349
	19	0.5356	3.1574	5.885	25.9275
	20	0.7265	2.0229	5.7932	38.165
	21
	SD	0.092	0.4974	0.7639	5.3929
	1	0.4802	3.0396	5.3143	33.8881
	2	0.6753	2.223	5.1669	36.8975
	3	0.5976	2.4511	3.9644	27.9261
	4	0.6648	2.9493	6.1779	33.9224
	5	0.5936	1.9615	5.196	30.4109
	6	0.5154	2.1931	5.4896	29.9378
	7	0.5449	1.9345	5.1501	24.0111
	8	0.6321	2.4023	4.8346	35.3842
	9	0.4097	2.3506	6.0701	40.0027
	10	0.5607	3.0927	4.1693	31.0146
	11	0.6803	1.9179	4.0182	31.7674
	12	0.4173	2.9832	5.6443	42.0477
	13	0.4325	2.1394	5.7181	36.5048
	14	0.7443	2.0146	4.6326	31.1951
	15	0.7245	2.8139	5.3166	27.0883
	16	0.498	2.7787	5.8476	28.141
	17	0.5648	3.0731	4.1227	38.074
	18	0.7283	2.9785	4.8758	23.2019
	19	0.5155	2.7949	4.206	30.6268
	20	0.4404	3.125	4.2639	33.2201
	21
	SD	0.1079	0.4433	0.7091	4.9851
	1	0.4647	2.7721	4.4877	28.2104
	2	0.578	2.7375	5.3192	27.8062
	3	0.601	1.7227	3.7372	36.5345
	4	0.4341	2.837	3.8822	23.8677
	5	0.6271	2.0532	3.4878	25.4912
	6	0.5746	2.6539	3.6867	24.7781
	7	0.5646	1.9653	3.8453	35.9322
	8	0.6284	2.2023	5.2219	38.4425
	9	0.6048	1.7697	5.0139	31.0259
	10	0.4505	1.7403	4.8961	33.8907
	11	0.5776	2.7937	5.1504	30.36
	12	0.4046	3.0853	5.8037	38.9417
	13	0.6227	2.1521	5.6747	33.4088
	14	0.5456	1.7648	5.0326	24.4194
	15	0.6639	3.1124	3.4891	25.5713
	16	0.4087	2.9875	3.4838	30.2399
	17	0.6953	3.1026	4.9832	26.4634
	18	0.4747	1.729	4.9939	36.7467
	19	0.5896	2.9862	5.5853	22.1543
	20
	SD	0.0876	0.5457	0.8136	5.3733

## Sheet: 1 D
	Tumor burden (% of lung)
		sgTom	sgNf1.1	sgNf1.2	sgNf1.3
	Min	0.01	0.08	0.08	0.03
	Median	0.02	0.21	0.2	0.19
	Max	0.04	0.34	0.31	0.44
	1	0.01	0.08	0.31	0.03
	2	0.03	0.24	0.3	0.08
	3	0.03	0.22	0.25	0.19
	4	0.02	0.13	0.22	0.17
	5	0.02	0.15	0.18	0.16
	6	0.04	0.11	0.22	0.37
	7	0.02	0.3	0.17	0.09
	8	0.02	0.24	0.25	0.41
	9	0.02	0.19	0.15	0.44
	10	0.04	0.34	0.09	0.44
	11	0.04	0.3	0.27	0.05
	12	0.03	0.08	0.29	0.05
	13	0.04	0.33	0.2	0.23
	14	0.02	0.09	0.19	0.19
	15	0.02	0.26	0.21	0.17
	16	0.01	0.33	0.08	0.18
	17	0.04	0.21	0.2	0.2
	18	0.02	0.09	0.1	0.29
	19		0.2	0.11	0.26
	20		0.27	0.15	0.32
	21		0.11	0.22

## Sheet: 1 E
				Grade
			1	2	3	4
	% of total tumors	sgTom	0.52	0.44	0.04	0
		sgNf1.1	0.1	0.52	0.24	0.14
		sgNf1.2	0.16	0.48	0.22	0.14
		sgNF1.3	0.46	0.14	0.12	0.28

## Sheet: 1 F
	pHH3+ nuclei per mm2
		sgTom	sgNf1.1	sgNf1.2	sgNf1.3
	Min	14	7	7	8
	Median	46	89	85	82
	Max	117	303	285	284
	1	14	7	163	8
	2	60	262	57	46
	3	46	245	86	74
	4	51	71	44	237
	5	23	127	72	115
	6	81	271	8	99
	7	77	263	7	29
	8	106	126	10	45
	9	102	49	111	15
	10	17	17	192	193
	11	116	59	167	247
	12	29	12	281	235
	13	117	14	74	12
	14	71	195	44	153
	15	25	68	83	82
	16	69	28	285	157
	17	42	39	17	127
	18	112	68	24	48
	19	36	262	59	33
	20	43	112	15	89
	21	90	127	221	29
	22	44	87	13	266
	23	117	208	42	245
	24	108	98	232	52
	25	48	67	19	75
	26	95	11	100	78
	27	76	188	199	90
	28	27	32	134	44
	29	36	65	224	207
	30	38	145	194	230
	31	44	267	213	25
	32	33	40	165	76
	33	46	213	66	182
	34	23	123	33	79
	35	63	237	11	81
	36	40	90	118	16
	37	100	84	116	240
	38	22	192	228	23
	39	80	77	154	18
	40	86	196	59	217
	41	42	40	19	28
	42	45	65	14	101
	43	24	45	60	33
	44	40	238	41	78
	45	107	222	86	94
	46	21	63	239	194
	47	85	45	191	70
	48	16	68	195	127
	49	41	132	146	218
	50	117	303	66	284

## Sheet: 1 G
	Nf1 mRNA expression
		sgTom	sgNf1.1	sgNf1.2	sgNf1.3
	Min	0.4673	0.227	0.1751	0.1442
	Median	0.9956	0.5499	0.5719	0.4881
	Max	1.5763	0.8708	0.9046	0.7621
	1	1.3567	0.4308	0.3986	0.4647
	2	1.1625	0.8418	0.8969	0.1541
	3	0.6015	0.847	0.8983	0.6056
	4	0.9745	0.6872	0.9035	0.3897
	5	0.8239	0.8305	0.4372	0.4814
	6	0.6122	0.789	0.3956	0.4744
	7	1.2994	0.5434	0.3207	0.5846
	8	0.7366	0.848	0.4804	0.7587
	9	0.7565	0.6146	0.7706	0.5157
	10	1.241	0.6985	0.1768	0.2861
	11	1.5528	0.4561	0.7554	0.4043
	12	0.8641	0.4521	0.8868	0.5681
	13	0.8141	0.5148	0.8398	0.5042
	14	1.0166	0.7587	0.8955	0.6625
	15	1.1927	0.3345	0.2068	0.4385
	16	1.4005	0.5257	0.5876	0.5869
	17	0.8461	0.3516	0.3297	0.6227
	18	1.0484	0.8078	0.9046	0.4947
	19	1.1903	0.6769	0.3992	0.6799
	20	1.2015	0.3528	0.3659	0.3703
	21	1.2107	0.3313	0.5475	0.392
	22	0.6697	0.467	0.7324	0.226
	23	1.5504	0.6546	0.3565	0.6941
	24	0.521	0.7504	0.859	0.1865
	25	1.5763	0.4123	0.3991	0.431
	26	0.5058	0.6192	0.7698	0.7361
	27	0.7954	0.4619	0.7553	0.7621
	28	0.7603	0.7867	0.6232	0.6216
	29	1.0828	0.8094	0.5002	0.2331
	30	1.0703	0.4063	0.7014	0.5521
	31	1.5578	0.4007	0.5969	0.2562
	32	0.8347	0.3934	0.5393	0.4811
	33	1.2226	0.3025	0.7605	0.1858
	34	1.4512	0.4147	0.2095	0.6557
	35	1.2472	0.3786	0.4303	0.5247
	36	1.1709	0.3002	0.8628	0.3789
	37	0.9185	0.8708	0.2476	0.2989
	38	0.676	0.5563	0.5797	0.1555
	39	0.7285	0.227	0.7669	0.5238
	40	0.4923	0.3296	0.5641	0.6037
	41	1.195	0.5571	0.7984	0.6463
	42	1.0816	0.4413	0.3072	0.1892
	43	1.2548	0.4173	0.4746	0.7246
	44	0.9196	0.6289	0.2096	0.523
	45	0.4673	0.8463	0.779	0.1442
	46	1.0965	0.6112	0.3268	0.4806
	47	0.478	0.2793	0.6347	0.6303
	48	0.761	0.711	0.7828	0.3421
	49	0.8581	0.6402	0.3417	0.1617
	50	0.7798	0.7512	0.1751	0.6533

## Sheet: 1 I
	p-Fak1 IHC expression
		sgTom	sgNf1.1	sgNf1.2	sgNf1.3
	Min	0.0209	1.9575	1.8264	2.3087
	Median	0.9965	2.4364	2.3265	2.6228
	Max	1.997	2.9945	2.9762	2.9987
	1	1.0098	1.9575	2.8016	2.422
	2	0.3945	2.5597	1.8925	2.9032
	3	1.0984	2.9699	2.2955	2.7549
	4	0.3082	2.5843	1.8264	2.9849
	5	0.628	2.2453	2.105	2.8764
	6	0.2486	2.2078	2.6747	2.6296
	7	1.3064	2.6371	1.961	2.3823
	8	1.8602	2.0324	2.2538	2.5843
	9	0.1609	2.5598	1.8945	2.6245
	10	0.7306	2.3347	2.122	2.9248
	11	1.285	2.6947	2.3492	2.7959
	12	0.2917	2.3632	2.8529	2.8263
	13	0.7075	2.1738	2.741	2.581
	14	0.0209	2.7946	2.4566	2.8338
	15	0.1637	2.6238	2.7089	2.5757
	16	1.6881	2.7907	2.2434	2.9389
	17	0.5164	2.9936	2.1285	2.839
	18	0.2863	2.4026	2.3582	2.8029
	19	1.997	2.3954	1.996	2.5462
	20	1.3943	2.4034	2.235	2.6166
	21	0.213	2.4182	1.8553	2.9644
	22	0.6348	2.7257	2.8444	2.9907
	23	1.483	2.8712	2.5043	2.3293
	24	1.0945	2.9883	2.5039	2.4587
	25	1.1934	2.6391	2.5197	2.7425
	26	0.4206	2.2802	1.9746	2.9987
	27	1.4019	2.3514	2.9726	2.9154
	28	0.4155	2.1193	2.5396	2.8645
	29	1.368	2.8408	2.8065	2.7733
	30	1.9916	2.1118	1.9417	2.6135
	31	1.5152	2.5104	2.5557	2.5295
	32	1.494	1.9803	2.6376	2.7008
	33	0.8704	2.2446	2.7079	2.4116
	34	1.1535	2.0693	2.1117	2.6692
	35	0.8807	2.9945	2.3038	2.4453
	36	1.5522	2.6619	2.3529	2.4118
	37	1.8753	2.4729	2.2773	2.5642
	38	0.3483	2.4017	2.9762	2.3847
	39	1.6651	2.4546	2.3966	2.4979
	40	0.4369	2.7317	2.144	2.8194
	41	1.3827	2.2527	1.8703	2.9083
	42	0.0433	2.2901	2.6104	2.3087
	43	0.9832	2.2256	2.4863	2.4473
	44	1.1754	2.8444	2.9443	2.621
	45	1.2483	2.705	2.108	2.4771
	46	0.1243	2.1693	1.9838	2.4838
	47	0.5235	2.3458	2.2844	2.3256
	48	1.6374	2.6898	2.1198	2.3297
	49	0.4393	2.7787	2.4383	2.753
	50	1.1801	2.0981	2.0541	2.4033

## Sheet: 1 J
	p-Fak1 IHC expression by grade in sgNf1.3 group		Grade
		1	2	3	4
	Min	2.3087	2.4116	2.6135	2.6296
	Median	2.4979	2.4587	2.8189	2.8577
	Max	2.9083	2.7008	2.9987	2.9907
	1	2.3293	2.7008	2.7733	2.6296
	2	2.3823	2.6692	2.8645	2.7549
	3	2.422	2.5295	2.7425	2.7959
	4	2.5462	2.4587	2.9154	2.8029
	5	2.5757	2.4453	2.9987	2.8263
	6	2.581	2.4118	2.6135	2.8338
	7	2.5843	2.4116		2.839
	8	2.6166			2.8764
	9	2.6245			2.9032
	10	2.9083			2.9248
	11	2.8194			2.9389
	12	2.753			2.9644
	13	2.621			2.9849
	14	2.5642			2.9907
	15	2.4979
	16	2.4838
	17	2.4771
	18	2.4473
	19	2.4033
	20	2.3847
	21	2.3297
	22	2.3256
	23	2.3087

[truncated: 115 more sheets: 1 K, 1 L, 2 G, 2 H, 2 I, 2 J, 2 K, 2 L, 2 M, 2 N, 2 O, 3 A, 3 B, 3 C, 3 D, 3 F, 3 G, 3 I, 3 J, 3 K …]
