# Supplementary material for: Nf1 loss promotes Kras‐driven lung adenocarcinoma and results in Psat1‐mediated glutamate dependence
Source: EMBO Mol Med. 2019 Apr 29;11(6):e9856. doi: 10.15252/emmm.201809856 (PMC6554671; doi:10.15252/emmm.201809856)
Supplement: Supplementary file 3 — Source Data for Appendix [file EMMM-11-e9856-s005.zip]

Archive with 6 entries (5 files):
- AppendixFigs/
- AppendixFigs/S6a.pdf
- AppendixFigs/S6g.pdf
- AppendixFigs/S1b.pdf
- AppendixFigs/S3a.pdf
- AppendixFigs/S3c.pdf
