# Supplementary material for: Nf1 loss promotes Kras‐driven lung adenocarcinoma and results in Psat1‐mediated glutamate dependence
Source: EMBO Mol Med. 2019 Apr 29;11(6):e9856. doi: 10.15252/emmm.201809856 (PMC6554671; doi:10.15252/emmm.201809856)
Supplement: Supplementary file 5 — Source Data for Figure 2 [file EMMM-11-e9856-s003.zip]

Archive with 7 entries (6 files):
- Fig2/
- Fig2/2e.pdf
- Fig2/2d.pdf
- Fig2/2f.pdf
- Fig2/2c.pdf
- Fig2/2b.pdf
- Fig2/2a.pdf
